# Supplementary material for: ENDO-Pore: high-throughput linked-end mapping of single DNA cleavage events using nanopore sequencing
Source: Nucleic Acids Res. 2021 Aug 20;49(20):e118. doi: 10.1093/nar/gkab727 (PMC8599736; doi:10.1093/nar/gkab727)
Supplement: gkab727_Supplemental_Files [file gkab727_supplemental_files.zip]

Archive with 3 entries (3 files):
- CSI Manual.pdf
- ENDO-Pore supplementary.pdf
- ENDO-Pore_protocol-.pdf
